# Supplementary material for: Posture dependent factors influence movement variability when reaching to nearby virtual objects
Source: Front Neurosci. 2022 Oct 25;16:971382. doi: 10.3389/fnins.2022.971382 (PMC9641121; doi:10.3389/fnins.2022.971382)
Supplement: Supplementary file 1 [file Table_1.XLSX]

## Sheet: Sheet1
		V						NV
Movement direction		L		M		R		L		M		R
Initial posture (degrees)	ADD	60	+/- 5	59	+/- 5	59	+/- 5	60	+/- 5	60	+/- 5	60	+/- 5
	ABD	25	+/- 5	24	+/- 5	25	+/- 5	25	+/- 5	24	+/- 5	25	+/- 5
Peak Velocity (cm/s)	ADD	35.43	+/- 5.59	33.77	+/- 4.42	31.79	+/- 4.05	36.564	+/- 6.72	33.38	+/- 4.44	32.89	+/- 5.44
	ABD	34.14	+/- 5.84	30.86	+/- 4.23	30.69	+/- 4.53	34.58	+/- 7.15	31.29	+/- 3.96	30.86	+/- 5.75
Movement time (sec)	ADD	0.700	+/-0.090	0.764	+/-0.079	0.801	+/-0.072	0.713	+/-0.100	0.772	+/-0.081	0.797	+/-0.102
	ABD	0.711	+/-0.062	0.789	+/-0.105	0.823	+/-0.105	0.715	+/-0.116	0.806	+/-0.104	0.838	+/-0.116
Path length (cm)	ADD	11.75	+/- 0.53	11.9	+/- 0.46	11.66	+/- 0.68	12.66	+/- 0.89	12.29	+/- 1.13	11.36	+/- 0.58
	ABD	11.59	+/- 0.24	11.40	+/- 0.22	12.38	+/- 1.02	12.26	+/- 0.55	12.12	+/- 0.94	12.10	+/- 0.88
Reaction time (sec)	ADD	0.379	+/-0.056	0.387	+/-0.029	0.36	+/-0.050	0.376	+/-0.062	0.373	+/-0.043	0.342	+/-0.026
	ABD	0.369	+/-0.025	0.372	+/-0.012	0.366	+/-0.005	0.344	+/-0.034	0.362	+/-0.025	0.342	+/-0.030
Table S1. Average (+/- SD) initial arm postures, peak tangential velocities, movement times, path lengths, and reaction times.
