# Supplementary material for: Posture dependent factors influence movement variability when reaching to nearby virtual objects
Source: Front Neurosci. 2022 Oct 25;16:971382. doi: 10.3389/fnins.2022.971382 (PMC9641121; doi:10.3389/fnins.2022.971382)
Supplement: Supplementary file 2 [file Table_2.XLSX]

## Sheet: Sheet1
		L			M			R
		df	F	p	df	F	p	df	F	p
Peak Velocity	Vision	(1,9)	0.488	1	(1,8)	0.001	1	(1,9)	0.777	1
	Posture	(1,9)	2.977	0.476	(1,8)	26.364	0.004	(1,9)	3.324	0.408
	Interaction	(1,9)	0.653	1	(1,8)	0.78	1	(1,9)	1.882	0.812
Movement Time	Vision	(1,7)	0.077	1	(1,8)	0.717	1	(1,8)	0.075	1
	Posture	(1,7)	0.109	1	(1,8)	1.464	1	(1,8)	5.049	1
	Interaction	(1,7)	0.232	1	(1,8)	0.176	1	(1,8)	0.521	1
Path length	Vision	(1,6)	8.981	0.096	(1,7)	2.071	0.772	(1,8)	7.529	0.1
	Posture	(1,6)	1.841	0.896	(1,7)	3.646	0.392	(1,8)	4.908	0.232
	Interaction	(1,6)	1.749	0.936	(1,7)	2.356	0.676	(1,8)	0.006	1
Reaction Time	Vision	(1,6)	3.8	0.396	(1,5)	0.921	1	(1,4)	5.618	0.308
	Posture	(1,6)	1.078	1	(1,5)	1.115	1	(1,4)	0.036	1
	Interaction	(1,6)	1.65	0.984	(1,5)	0.068	1	(1,4)	0.071	1
Table S2. Two factor repeated measures ANOVA results for the effects of initial arm posture and visual condition on peak velocities, movement times, path lengths, and reaction times. P values have been Bonferroni corrected as described in Materials and Methods. Cells in bold indicate statistically significant effects at an alpha level of 0.05.
